# Supplementary material for: Occupational Risk Factors for Burnout Syndrome Among Healthcare Professionals: A Global Systematic Review and Meta-Analysis
Source: Int J Environ Res Public Health. 2024 Nov 27;21(12):1583. doi: 10.3390/ijerph21121583 (PMC11675210; doi:10.3390/ijerph21121583)
Supplement: Supplementary file 1 [file ijerph-21-01583-s001.zip]

Archive with 13 entries (13 files):
- Figure S1.tiff
- Figure S2.tiff
- Figure S3.tiff
- Figure S4.tiff
- Figure S5.tiff
- Figure S6.tiff
- Figure S7.tiff
- Figure S8.tiff
- Supplementary File S1.pdf
- Supplementary File S2.pdf
- Supplementary File S3.pdf
- Supplementary File S4.pdf
- Supplementary File S5.pdf
